# Supplementary material for: Collaborative servitization in service-oriented company: The case study of telco company
Source: PLoS One. 2024 May 15;19(5):e0302943. doi: 10.1371/journal.pone.0302943 (PMC11095733; doi:10.1371/journal.pone.0302943)
Supplement: S1 File — (XLSX) [file pone.0302943.s001.xlsx]

## Sheet: Phase 1- PM interviews
	INTERVIEWS WITH PRODUCT MANAGERS
	How long do you work in telco industry?
	Less than 5 years	0
	5-10 years	2
	10+ years	6
	How long do you work as product manager?
	Less than 5 years	0
	5-10 years	7
	10+ years	1
	Could you describe the products you are in charge of?
	IoT connectivity - Solution that enables IoT connectivity across various access networks, possible add ons are private apn creation, fixed ip address
	IoT Platform - cloud-based IoT platform, which enables the collection and analysis of data sent by IoT devices, as well as remote management of those devices.
	Temperature Tag - hw and sw solution, device that measures temperature, connectivity and platform that presents data and enables controlling of the device
	Smart Home - different hw that enable various data gathering and platform for representing data
	Vehicle tracking system - hw, sw and connectivity solution for tracking vehicle data and movements
	Smart cash registers - devices with certified software and connectivity service for eFiscalization
	Tracking the barrel - hw, sw and connectivity service for monitoring the occupancy of barrel
	Smart city- project that is combination of different smart city modules including smart waste, smart parking, pollution monitoring, meteo conditions, pedestrian safety, noise level measurement
	Solution for agriculture - monitoring the collection of goods, and tracking the transport
	Solution for airport - different services designed specifically for airport
	Asset Tracking solution - tracking and monitoring assets worldwide in real time
	IoT cameras - hw, sw, connectivity service that enables tracking of conditions inside container based on pictures
	Security solution - advanced security solution that protects devices from internet threats.
	Microsoft licenses - different licenses from Microsoft portfolio
	Cloud pbx - connectivity service, sip trunk, hw upon request and cloud pbx
	Internet connectivity - hw and 4G connectivity service
	Printing as a service
	Software-defined WAN network with intelligent features that connect business units to integrated communication infrastructure.
	Data Backup - solution that preserves and protects all customer business data.
	Data centre- infrastructure - renting a space in data centre
	Which business model do you have for those solutions (product-oriented, use-oriented, result-oriented or mixture)
	Only product-oriented					0		Comment: "standard product selling is not common for us, we usually have monthly bills, maintenance and the initial set up of the equipment are usually included in the price."
	Mixture of product-oriented and use-oriented solution					9		Comment: "HW is sold as a one-time fee at the beginning of the contract, and then customers pay fixed monthly fee for using the services "
	Use-oriented					8		Comment: "the price of HW is integrated with a fixed monthly service fee, customers only pay fixed monthly fees during the contract (4 solutions). Another type are licensed-based products, customers get a service and pay monthly fee for using it (4 solutions)"
	Result-oriented					3		Comment: "the bill can vary month by month, because customer pays based on the result he gets, for printing for example that is the amount of printed paper"
	Describe the features of the products you are in charge of (according to the given table)
	Ownership	Customer		13 (65%)
		Operator		7 (35%)
	Maintenance	Customer		0
		Operator		20 (100%)
	Solution deployment	Customer		6 (30%)
		Operator		14 (70%)
	Solution management	Customer		14 (70%)
		Operator		6 (30%)
	Payment model	One time at the beginning		0 (0%)
		One time + monthly rate		8 (40%)
		Fixed monthly rate		5 (25%)
		License based		4 (20%)
		Pay per use		3 (15%)
	How did you develop your solutions?
	Internally		2	0.1
	With one partner		11	0.55
	With two partners		4	0.2
	Three and more partners		3	0.15
	How do you sell solutions?
	Only internal sales force		16	0.8
	Internal sales and partners		4	0.2
	Comments:
	"Mobile operator as a connectivity provider is not seen as a solution provider"
	"Customers are not aware of our services"
	"It is hard to gain customer trust in the segments that we are not known for"
	"Even when customers know about the services, they question our knowledge and competences"
	"We have a plan to start selling 3 more products through the partner network"
	How did you define SLA for each of your contracts toward customers?
	1st level support	Operator	20	1
		Partner	0	0
	2nd level support	Operator	8	0.4
		Partner	12	0.6
	3rd level support	Operator	0	0
		Partner	20	1
	Comments:
	"First level support for solutions is always done by the operator and he is responsible to solve any problem that occurs to customer"
	"Depending on product, second level support is done by operator or partner"
	"Third level support is done by partners"
	Do you customize product according to customer wishes?
	"It depends on a product, mass market solutions are not customized and are sold with predefined features"
	"Solutions that are executed through a project can be customized"
	"Customization is common with IoT solutions, since IoT solutions are created to solve a specific customer problem (wish)."
	"When deciding upon a project we always pay attention if project will be profitable, so we eighter chose a customer who will order enough devices so that we have a satisfactory margin, or we work with a customer that is looking for a potential mass market solution (so even if single project is not profitable, if we expect that solution has a mass market potential we usually do it)"
	"In some cases, due to different strategic directions, for example the ESG, we decide to do a project for a specific customer if the project fits well within our strategy, and if it is a good promotion for the company."
	"To optimize the IoT solution, we need precise inputs from customers, what kind of information customer needs, how frequently he needs data, where are the devices situated"
	Did you have some projects that were abandoned?
	Yes	6	0.75
	No	2	0.25
	Explain in detail why that happen?
	"There was not enough funding"
	"Due to bad communication with partners. There was just too many partners, we couldn't agree on anything
	"The customer decided not to proceed with the project"
	"We were not happy with the partner, he couldn't deliver what we agreed"
	Where do you get ideas for new projects?
	Customers
	Competitors
	Conferences
	Other companies reach us to help them develop their ideas
	Startups
	Who are you partners in idea generation phase?
	Customers
	Consultants
	Innovation hubs
	Startups
	Give us some examples from idea generation phase
	"We tend to start from customer requirements, and to identify the right customer need."
	"Once the requirements are defined, the hight level design of solution is constructed."
	"Sometimes ideas come from conferences, different reports, our competitors, rivals"
	"When we have idea, we test it."
	"Idea is validated with customers"
	"Sometimes we do validation with customers, otherwise we have partners (innovation hubs and consultats)"
	"Consultants can create different statistical reports about customer habits, wishes, opinions…"
	"Sometimes we organize focus grups, and discuss on cetrain topics with customers"
	"In some cases we use out customer base to test our idea"

## Sheet: Phase 2-3 - Pannel Data
PANNEL 1 - Exploring collaboration models
	What are the pain points of your business nowadays?
	"We have products, but not all of them are fully managed."
	"Customer need maintenance, not just initial set up"
	"Especially SOHO/SME segment, who don't have IT experts need help in domain of digital solutions"
	"Our products need more flexibility"
	"Solutions are complex, some not very well focused"
	"Customers are not aware of our portfolio"
	"We need partners for solution selling"
	"Trends are changing very quickly, on one side we lack internal expertise and have to educate ourselves and look for partners, on the other hand we have to educate our customers"
	Do you work with startups?
	yes	10	1
	no	0	0
	Comments:
	"We should be close to startup ecosystem. They have many interesting ideas. "
	"Startups can be in different phases, those who already have a solution can potentially be our partner. "
	"We have some good examples of products created with startups, locally and in our group."
	"We have a program in company that empowers collaboration with startups"
	"Working with startups can be risky due to their immaturity, they lack lot of experience "
	Do you believe working with startup is risky
	yes	4	0.4
	no	6	0.6
	How do you develop new solutions?
	"We rarely have internal development, we work with many partners on developing new solutions, for both mass market and specific projects"
	"Telco market is changing so quickly, our core competences are must, but we tend to expand to other markets such as cloud technologies, security, IoT, where we lack expertise and domain knowledge, so we need to find partners to support us"
	"We tend to be close to our partners, since proximity with partners from other domains leads us to generating common ideas about new solutions"
	What are the benefits of collaboration?
	"We have partners that support us in developing solutions"
	"Some partners work with us on several projects, when we establish good cooperation, we tend to repeat it."
	"We tend to establish a reliable partner network, so when we need quick solution for a customer demand, we can easily get feedback from our partners"
	"We want to be able to respond to small modifications our customers ask"
	"With expert domain knowledge, we can expand services we offer with our standard products. Our partners support us is different activities, from providing trainings to offering fully managed service"
	Where do you get ideas for new solutions?
	"We attend different conferences, we encourage and support our experts to learn about new trends and technologies"
	"From trend reports we perform internally in the company"
	"From business information and reports provided by Globally recognised companies such as Global Data, Statista..."
	"From our partners, solution developers, system integrators"
	"From our customers, usually via our sales force that is the first contact usually the only contact customers have with our company. Based on their feedback, ideas, wishes, problems, we usually get some nice ideas for new projects"
	Are customers valuable sources of new ideas?
	yes	10	1
	no	10	0
	Is it a good strategy to develop solution based on customer request?
	Yes	8	0.8
	No	2	0.2
	Comments:
	"When we start with customer idea, the process is too slow, it takes time to understand the requirements, find adequate partners, develop prototype, test it, modify it. It takes a lot of time and effort until we see the revenue. Additionally solution might be too much personalized, so that it can't be applied for some other company."
	What are the benefits of collaborating with customers in ideation phase?
	"Solution should measure what customer needs are and how frequently customers need information. Investing in solution without having customers doesn’t pay off, so we wait for customers to come to us, and then to create a specific solution according to their requirements.”
	"We learn from our customers about their industries, understanding the industry allow us to think about new solutions related to that industry"
	"We are able to determine the needs of our customers and what they are prepared to pay for."
	"We can create optimal solutions and stablish a partner relationship from the early stage of PSS development"
	"We are able to start creating a solution that is optimal in terms of price, functionalities and customer needs"
	What are the challenges of collaborating with customers in ideation phase?
	"We can get lost in customization"
	"If we customize too much It doesn’t pay off in terms of investment and time needed to develop solution. It takes too much time and it is a big risky investment"
	"If we work on niche solutions, it must be a big project (in terms of investment) behind otherwise it doesn’t pay off to develop it"
	"First challenge is to understand customer well, not to misunderstand him, then goes pilot project, if we are just looking for revenue it takes too much time"
	Do customers participate in development of solutions, and what are the benefits of that?
	"PoC is a good method to get valuable feedback from customers, and to introduce a solution to customers. More or less, it's a win win combination for both customers and us"
	"By working with customers in the development phase it is easier to understand the customer need, his industry, and approach it in the right way"
	"Customers pay for connectivity services once a month, but it turned out several customers were interested in paying once a year, or even to pay at once for three years, so we created product, that made this possible.”
	"Working closely with customers means understanding each other, if some changes and corrections need to be made on the solution, they will be identified before going to market phase and, in such way, we might save the money and solution from failure"
PANNEL 2 - Exploring PSS Strategy
	What are the challenges you face in the development of new solutions?
	"Responsibility sharing. The success of solution depends on all partners not only on us"
	"We are the only contact with customers and we are responsible for solution excellence. But we don’t control every aspect of the solution and we depend on our partners. Partner fault is our fault toward customers“.
	"Customer experience and solution excellence is of great importance, so in the case of incident or customer complaint it can be hard to determine on whose side is the problem, so a detailed and clear reasonability matrix and SLA are needed. We are very careful when defining SLA, we work closely with our legal and process department on this"
	"Communication is complex, when there are more partners involved. Complexity increases with the increase of number of partners. When working with more than 2 partners communication between partners is harder, agility is hard to reach, and responsiveness is lower"
	"Projects involving more than two partners were hard to handle, and some were not successful, especially due to lack of agility and longer response time, it was hard to coordinate meetings and schedule quick meetings."
	“On one project we worked with three successful companies on developing a complex IoT solution. Organizing a quick meeting was almost impossible, we always had to define several days in advance the date of the meeting. Project was cancelled at the end."
	"When we start working on something new, an area we know little about, we can make wrong estimations about timeline. On one side, we as organisation can be slow, but on the other hand we might wrongly estimate the development time. For example we didn't understand the hardware business and we were surprised by the time needed to purchase components couple times"
	What are the challenges you face with customers in the development of new solutions?
	"We can both get lost in requirements. Too much customization and unnecessary requirements might lead to project failure, or extension of the project. The worst case scenario, the price increase and the end might be inacceptable for customer"
	"Customer has to be involved in the project and motivated to participate in it. If customers are not much involved and interested for testing, project can last longer than planned, the feedback might not be adequate for example negligent equipment testing"
	"During one project customer lost the devices during testing. They fell from the wall of contained and were never found again. Since it was just a test period he got it for free and he was careless about the equipment."
	How difficult is it to sell new solutions?
	"We have a challenge customers are not aware of our portfolio and we need partners to promote our services on the market"
	"It is challenging to reach customers, and to convince them the solution is good, to trust us, and to assure them we are reliable solution provider"
	"We need recognized individuals in the industry, to help us raise awareness in new markets"
	"We need a different go to market strategy"
	Why do you cooperate with customers in go to market phase?
	"Friendly customers can be used as good reference on the market and for sure help commercialization of the product"
	"Friendly customers can help us position in the community. By working with customers, we work learn about their community and find easier way to reach other customers"
	"This can be beneficial both for us and the customers. For example friendly customers use solution for free, or with significantly lower margin. An example is SD-WAN solution that had free test period of several moths"
	"Cooperating with customers can be beneficial, but not all cooperations were successful in the past and that customers should be carefully selected."
	How can partners help you monetize the product?
	"We need to find a partner who will offer solution to the customer when customer needs it"
	“For smart home we created partnership with insurance companies. When a customer thinks about ensuring an apartment, he thinks about the security of his home, and then considers buying smart home devices. When a customer enters our shop, he doesn’t think about home security. Smart home sensors were part of the operator portfolio for several years, however, there was not much success in selling. B…
	"There is also example with device for measuring temperature. Transportation companies were not interested in investing in this device for remote monitoring of temperature in vehicles transporting temperature sensitive goods, since they were covered by insurance. However, insurance companies found this product very useful for combining it with insurance policies for transportation."
	"With the increase of number of partners, increases our chance to sell our solutions, and complexity of collaboration is not changed"
	Do you face any challenges in go to market phase when collaborating with partners?
	"We need to have a clear procedure for partner onboarding"
	"We have partners that sell out products, however, we don’t have clear structure for partner selection and onboarding and that is why the process to sell product through partner can take a lot of time. We need to dedicate a person who will lead all the processes and be responsible for all the activities strategically and in execution"
	Not having a clear structure for partner selection results in a long onboarding process. We had a simple product for selling through partner network but distributing it through partner network took as much time as it took us to develop solution because we didn’t have a strategy”.
	"Friendly customers usually use solution for free, or with significantly lower margin. So we have to put that in calculation"
	How do you decide if solution is worth developing?
	"Before we invest in development of certain solution, we should check its profitability, solution should be profitable eighter by number of devices ordered by single customer or solution has a wide market and can be used by other companies."
	"There are exceptions, if we have some strategic goals that are not so related to finance, for example ESG. Project that are directly connected to our strategy get easier way to realisation"
	"It is very important to relate the idea to the existing strategy"
	Are there any strategic decisions you need to make in the development phase?
	"Customer experience and solution excellence is of great importance, so in the case of incident or customer complaint it can be hard to determine on whose side is the problem, so a detailed and clear reasonability matrix and SLA are needed. We are very careful when defining SLA, we work closely with our legal and process department on this"
	"Clear responsibility sharing, and SLA is must. In the case of an incident or customer complaint, it can be hard to determine who is responsible for the problem, so we tend to solve it advance, to think about all possible incidents and define procedures"
	"We tend to minimize the failure due to partner fault with well written SLA"
	"PoC should be conducted with strategically selected companies that have a potential to become good promoters of solutions in the future."
	Do you think there should always be a partner selection process for every project you do?
	yes	6	0.6
	no	4	0.4
	Comments:
	"For new solutions we are obliged by law to have partner selection process, however when we already have a selected partner for a certain solution, we can get quicker response to customer demand if we don't go in tender process"
	"If there is time, there should be a partner (vendor) selection process to get a better price and to leave the possibility of finding and testing some potentially new partners."
	"During the project companies get to know each other better and understand each other’s capabilities, knowledge, expertise, and way of working. If one project was successful, there is a high probability that companies will cooperate again."
	Do you plan to expand your partner network?
	"We need different go to market strategies. Possibly a mediator, a recognized individual in the public, that can help us reach customers, to establish a good reputation and become recognized as a solution provider"
	"Simple solutions are offered through a partner network now, and we should continue with this practise, it is showing good results"
	"For a specific product, the operator can have several partners and with the increase of the number of partners, the complexity of the collaboration doesn't increase, at least not in the way it increases in development phase"
	"We need clear procedure for partner finding, evaluation and onboarding. There should be a dedicated person who leads all the processes for partner onboarding and is responsible for all the activities strategically and in execution"

## Sheet: Pase 4 - Customers 
	Customer types:
	Customer type 1:		4	0.133
	Customer type 2:		4	0.133
	Customer type 3:		7	0.233
	Customer type 4:		8	0.267
	Customer type 5:		7	0.233
	How would you rate your company according to digital literacy?
	High	11	0.367
	Medium	12	0.4
	low	7	0.233
	How open are you to trying new solutions?
	High	8	0.267
	Medium	15	0.5
	low	7	0.233
	How would you rate your company according to engaging in new technological and innovation trends?
	High	11	0.367
	Medium	12	0.4
	low engagement	7	0.233
	What are your expectations from operators?
	Flexible toward our needs:			16	0.533
	Offer premium service:			7	0.233
	Offer basic service:			7	0.233
	Solutions and trends: What kind of ICT solutions do you use? What do you think of digital solutions? Do you follow the newest digital trends? How curious are you about new solutions and where do you find out about them?
	#1: "Since I work in an IT company, digital services are our primary means of work. The teams within my company work mainly on networking processes, but also on the development and improvement of already established processes. In particular, we are currently working on networking logistics centres with air and road service providers so that the end-to-end process can be monitored, which means fro…
	#2: "Digital business solutions are necessary and unimaginable nowadays, especially for the business world. Everything is digitized and archived. You always have access from other locations, from home when you are working or have forgotten some documents at a business meeting. Always curious about new apps, easy to install and use. Viber, for example, for sending photos from retail stores when so…
	#2: Digital services are very important for us because of the very activity that the company is engaged in. The most important thing is the online sale of modern devices, as well as the availability of that product in every aspect and the way of communication with the end consumer. Advertising on radio and TV, shopping centres, our website and that of some of our clients and partners, participati…
	#3: Digital solutions are must, saving the world. In general, I try my best to get involved as much as possible, I've also attended courses, but it changes very quickly, it's intense and requires total commitment. I get informed through my friends
	#4: "Digital business solutions are very important for my business because they give me the opportunity to do things from anywhere. As I mainly deal with communication with clients and creating paperwork, this is quite important for me. As for new trends, of course I'm interested in everything that can facilitate my remote work. I get new information from several sources. The accountant sends me …
	#5: "In today's modern business, I believe that digital services are essential. I use and gladly adopt everything that I need in my work and that makes it easier. I use cloud data storage the most. I get information about digital services via the Internet."
	#6: "Digital business solutions are necessary and you can't do without them in the financial sector, the only question is which solution is better and more receptive to the user. There is also the question of who is our user, the target group. I am very interested for the above reasons, and otherwise because I am personally interested. I get information through the Internet, professional associat…
	#7: "Nowadays, everything should be digitized. Digital services are very important to me. They are important to me in the modelling process and digital solutions could be expanded in the communication process."
	#8: "My work comes down to web application and data sharing server. I'm a big fan of all things digital. My knowledge of the digital world is a little more advanced than basic, but I am constantly trying to learn new things by reading and watching various video tutorials."
	#9: "Digital business is by far the best way to manage and manipulate information. Everything we can do in digital form, we do it that way. We try to follow the trends and reduce the paper trail to a minimum. Digital services are essential for our business. Without them, the flow of information would be much slower, if not impossible. Through business software, we order goods, put them on balance…
	#10: "I absolutely support all new digital solutions. Processes are accelerated and simplified, the possibility of human error is reduced (mostly), the "overview" of the company's operations is much clearer. The company where I work was digitized about 15 years ago, and a few months ago we started working on the server. Every newspaper has to go through some "childish illnesses" until everything …
	#10: "New digital solutions are very important from various aspects. Let's say synchronization of sold items with warehouse stocks. Perhaps the most important aspect is the analysis of sales in all possible ways through two clicks. Expanding digital solutions in commerce is a difficult question. It sure doesn't sound nice, but maybe the digitalization of sales itself (stores without salespeople) …
	#11: "Our industry is not directly related nor does it need servers due to the nature of the work, it is certainly a safer and more profitable option for large companies, every step forward is progress."
	#12: "Digital business solutions have always come in handy. They are always there to facilitate business processes. I remember the time when salespeople in the field sent requests by fax, and now they have tablet devices and send requests immediately from the store. Also, programs such as Team Viewer and Any desk are excellent solutions for working from home. Everything that can simplify any proc…
	#12: "We use OneDrive for data storage. Team viewer and Any desk for remote work.. Salespeople have an application installed to send purchase orders directly to the server. Colleagues who do invoices download the purchase order from the server and immediately print the invoices. electronic banking. Anything that can be digital and cheap is always welcome"
	#13: "Using digital services is a must today. I am very involved in decision making and I am very curious. I believe that new technologies make work and work easier in many ways. I think it is very important. How can I explain why, the answers themselves are lined up here... earlier, it was written on paper, so someone started using excel as a more advanced and easier way, without talking about w…
	14:"As for digital services, I'm not someone who is a fan of digital technologies. I use them as much as I have to and as much as is necessary to get the job done in the best possible way. I consult with colleagues and buy some cakes and novelties from younger colleagues."
	#15: "Digital solutions are a great thing, primarily because of data storage and the possibility of accessing data from anywhere. location and any device. Unfortunately, I am not well-informed in that area, I get information from the guys who maintain our computers, and according to their advice, we use some kind of cloud to store data."
	#16: "I think that digital is generally a very important segment of today's life.. in business I have to follow the trends as much as it doesn't matter to me that I'm up to date, and to be included, and in private I like to have new and practical devices and gadgets because I'm simply born like that. that you shouldn't be slaves, but they make life a lot easier in many areas."
	#18: "We would not be able to function without digital services. Every day we use e-mail, viber and msg for instant communication with clients who are abroad, which greatly reduces our costs. What makes our work easier is dropbox and mega, two clouds that we use for data storage and on which everyone in the company is networked. The advantage is that when I'm not in the office all day, when I get…
	20:"Digital services are very important in terms of advertising. The more we advertise and invest in that part of the business, the more customers we have, more work, more income. I mostly use a laptop, I often take my work home with me, so I'm next to the computer more or less non-stop. Expansion is possible to all aspects of the business, because everything is simply easier and simpler when it …
	#21: "For me, web email is the most important because I can be active from anywhere. This is exactly what is important to me for communicating with clients, sending invoices and correcting any mistakes that may arise in communication. Also, electronic banking is something that is indispensable to us in our daily work. I use the BlueMail application for communication, since Roundcube was very limi…
	#22: "We use solutions for sales and general functioning. The tourism market has moved almost entirely online. If we look at the leading tour operators and carriers in the world, the sky is literally the limit. There are so many phenomenal options and solutions that make it easier and faster to function on both routes (traveller-agency, agency-traveller), that as an agency we have real-time feed …
	#25:"I just use what I have to you regarding telco services. Mobile phone and internet, I don't follow new technologies"
	#26:"Being digitalized offers the efficiency required to be the greatest in the business. Digital systems offer structure, but they must function flawlessly to be of any use."
	#27:"We use Server and cloud for storage. Communication apps between colleagues are also very important. We have internal IT employee that handles everything"
	#28:"We don't follow trends, we are happy as is, and we are not looking for any change"
	#29:"Even though I believe that digital solutions are significant for any organization, I do not particularly enjoy it. I believe that technology has the potential to drive us apart."
	#30:"We follow current trends, but we still need advice and an expert's perspective about it. We are always tracking new innovations and are ready to implement it in daily business"
	In which services/processes do you need improvements? In which processes do you use digital technologies? Do you plan to introduce new solutions and why? What are the drawback of current solutions? What do you expect from operator?
	"#1: "The process that gives me headaches, and I do it slowly, is the insertion of milestones, i.e. of the status where the goods are on the way to the customer. Every morning we receive information from our forwarders on the status of the shipments, and since the system is not automated, we manually enter everything into each order. We really need a solution that will enable forwarders to enter …
	#2:"An ideal ICT partner is such that when we have a problem, he immediately finds a solution. He offers and invents something that we don't even know we need because we don't all have time to deal with it. Any such solution or idea would be practical and economical and innovative. He practically works for us and takes care of our needs and business processes. They improve technological solutions…
	#4:"Uh, this is a bit difficult to apply to my company right now because we have just progressed to the maximum and it is difficult for us to develop more in the near future. There are currently two plans available. One is to request an assortment of products, the other is to start with the production of one type of final product from the raw materials that we would sell to the end users. Since t…
	#5:"ICT should enable and enables fast processing of information to reduction of manpower to reduction of costs. That would be the basic concept and basic benefit. These systems are sensitive to loss and abuse, so my primary concern is trust in the company. The key feeling toward operator would be safety"
	#6:"The most important business processes in the company take place through IT channels, from communication, through service provision, reporting, summarizing the results of all process modules that support and assist in implementation. The ideal partner is quick, listens to the needs, implementation and the long duration of implementation is the biggest problem with IT. The problem is when it's …
	#7:"The most important business processes that the partner provides is effective communication with suppliers and customers, the most necessary devices are a telephone and a computer. I expect the provider to increase the speed of the Internet."
	#8:"An ideal partner in the ICT category would be one that could provide the following services: 1. Mobile telephony service, which includes excellent network coverage. Packages with unlimited traffic in domestic traffic. Excellent mobile internet speed. 2. As for the Internet, it is important that it be optical, that it has a high upload and download speed. And the most important thing is that t…
	#9:"The most important thing for our business is the functioning of ERP. Our database is on the server of the company that developed the program we use, and it is necessary that all business units have constant access to the Internet in order to function. A stable and fast internet connection is the most important for our business. An ICT partner should provide us with access to the Internet, mob…
	#10:"From the provider, I expect a fast, stable connection and, of course, the widest possible coverage (and the most favourable roaming). Furthermore, the mobile phone is the (only) device (item) that is always with us, you will leave the apartment without keys, wallet, etc., but not without a mobile phone, let's not lie. Unfortunately, but it is true. OK, it is the most multi-functional planeta…
	#13:"I try to be very professional and up-to-date in my business and I expect the same from all my partners and clients. I want to work with people who will value my time, be innovative and try to find the best solution for me. That there is no long wait from problem to realization."
	#14:"I try to be very professional and up-to-date in my business and I expect the same from all my partners and clients. I want to work with people who will value my time, be innovative and try to find the best solution for me. That there is no long wait from problem to realization.."
	#15:"What we currently need is some expansion of data storage space, i.e. some cloud that would be ours only and that I could access from any location and any device. And in the future, the acquisition and networking of a larger number of devices (tablets or laptops). The current difficulty is that we filled up dropbox and mega (the applications we currently use). They are great, but limited to G…
	#24:"Recently, we have done a lot in that the salespeople in the field can get a lot of information about the customer at the moment when they are with that same customer in the facility. We could work on the accuracy of the reports per item. Company A1 would have to work on the signal strength. Sometimes colleagues in the territory of Vojvodina, they have a problem with coverage."
	#27:"A significant portion of the day is spent interacting and communicating with others, which usually makes one feel good."
	#28:" Telco provider is someone who should do their side of the business, in a good way, we don't want to be much involved. I just want things to work smoothly, with out unexpected and uncertain situations"
	#29:"We are open to hear and receive operator’s advices"
	Are you happy with current operator? Would you change him? Why? How do you expect operator to communicate with you?
	#1:"We chose operator primarily because my HR manager in the previous company had this operator and was very satisfied with the service. In my previous company, I had another provider that caused us headaches, so this operator came to us as a natural and logical solution. An internet package that can be used abroad suited us, since we have several departments in Bosnia and Macedonia. For now we a…
	#2:"We switched to this operator a few years ago and it is an excellent service offer, price ratio and signal coverage at least in our company and our needs. We are not thinking of changing providers because we have already used the services of other providers and there is currently no reason to change nor would I have anything to add to make it better. They would change the provider if the price…
	#4:"When we took the cards, our current operator was the only one that had the appropriate package with roaming minutes and abroad, which suited us. Now that package has been discontinued, so we'll see what kind we'll get next. The downside now is that there is no package with all the countries we need (I checked a few months ago, I don't know exactly which countries are in question anymore). It …
	#5"The reasons for working with current operator are as follows: the most favourable, most reliable, responsible support... I would not change the operator, at least not for now. Something I'm most sensitive to is irresponsibility, so that would be something that would turn me away from him. However, I say again, in that sense I am really satisfied with the engagement of the support."
	#6:"We are very satisfied with current operator, all services are excellent, we also use some specific services and channels. Reviews are online and new services are being introduced. Of course, there are always opportunities for improvement. For now, I don't see anyone in the domain of telecom services who could introduce something newer."
	#8:"As part of the package, we have 5 mobile phone numbers, internet and landline. As for the phone, I have no complaints. As for the Internet, the highest speed for the area where the office is located is 20. There is no technical possibility for a higher one and that is quite frustrating because there are a lot of computers. If there is an outage, customer service is not very helpful, I have to…
	#9:"We consider both operators we work with to be leaders in their respective fields. Advantages of one are good coverage and quality service. A few years ago, we switched to the another network because at that time they had a much more favourable offer, but after the contract expired, we returned to first one for better service, and they offered us similar conditions. Currently, the only thing I…
	#12:"At that moment the operator we chose had the best offer. They offered better telephone devices. In some areas the signal was weaker. Changing the operator was never ruled out."
	#13:"I like that current operator appreciate me, listen to my needs. The agent appears within 15 minutes, if necessary. We are very satisfied with the service we receive and are not thinking of moving anywhere. We get phone benefits, they really go out of their way to help us."
	#14: "we have been cooperating with current operator for a long time and we are more than satisfied. We have no plans to change it. At the time when we chose them, they were more expensive than the others, but that didn't sway us, we decided then, because we heard they were the best and they justified our trust."
	#15: "If I remember correctly, when we entered the premises in this building, there was one provider and it was fine. We didn't have time to deal with that in addition to all the other issues that needed to be resolved. It was ok, if that's already there, let it stay. Now, the mobile provider was another one back then. For the reason that they had a good offer of mobile devices. After 2 years we …
	#17:"I like operator that is simply more innovative"
	#27: "The thing I love about our partner is that we made an agreement so easily"
